# Supplementary material for: Metabolic determinants of the immune modulatory function of neural stem cells
Source: J Neuroinflammation. 2016 Sep 2;13(1):232. doi: 10.1186/s12974-016-0667-7 (PMC5009670; doi:10.1186/s12974-016-0667-7)
Supplement: Additional file 3: Table S1. — NSC endometabolome (a) and exometabolome (b) detected by LC-MS/MS or GC-MS/MS. The endometabolome and exometabolome dataset comprise a total of 215 and 86 metabolites, respectively. Following log transformation and imputation with minimum observed values for each compound, Welch’s two-sample t tests were used to identify metabolites that differed significantly between experimental groups. A summary of the numbers of metabolites that achieved statistical significance (p ≤ 0.05), as well as those approaching significance (0.05 ≤ p ≤ 0.1), is reported. An estimate of the false discovery rate (q value) is calculated to take into account the multiple comparisons that normally occur in metabolomic-based studies. [file 12974_2016_667_MOESM3_ESM.xlsx]

## Sheet: (a) NSCs Endometabolome
Heat map of statistically significant intracellular biochemicals. Shaded cells indicate p≤0.05 (red indicates that the mean values are significantly higher for that comparison; green values significantly lower). Blue-bolded text indicates 0.05<p<0.10. All values are normalized to Bradford protein assay values.									Fold of Change			Statistical Values
									Welch's Two Sample t-Tests			Welch's Two Sample t-Tests
PATHWAY SORT	SUPER PATHWAY	SUB PATHWAY	BIOCHEMICAL NAME	PLATFORM	COMP ID	Kegg	HMDB		Th1 NSCs Basal NSCs	Th2 NSCs Basal NSCs	Th1 NSCs Th2 NSCs	Th1 NSCs / Basal NSCs		Th2 NSCs / Basal NSCs		Th1 NSCs / Th2 NSCs		SUPER PATHWAY	SUB PATHWAY	CAS	RI	MASS
												P-VALUE	Q-VALUE	P-VALUE	Q-VALUE	P-VALUE	Q-VALUE
1	Amino acid	Glycine, serine and threonine metabolism	glycine	GC/MS	11777	C00037	HMDB00123		1.68	1.13	1.49	< 0.001	0.000533361	0.165298	0.445793	0.0013752	0.0536557	Amino acid	Glycine, serine and threonine metabolism	56-40-6;	1166	101.9
4			N-acetylglycine	GC/MS	27710		HMDB00532		1.42	1.07	1.32	0.00983908	0.0127802	0.773185	0.618629	0.0782012	0.320929	Amino acid	Glycine, serine and threonine metabolism	543-24-8;	1396.4	143.9
8			serine	GC/MS	1648	C00065	HMDB03406		1.58	1.34	1.19	0.311155	0.0646245	0.356772	0.501067	0.0469446	0.311643	Amino acid	Glycine, serine and threonine metabolism	56-45-1;	1389.1	204
10			N-acetylserine	GC/MS	37076		HMDB02931		1.26	1.05	1.2	0.285721	0.0615244	0.876974	0.633086	0.393081	0.59958	Amino acid	Glycine, serine and threonine metabolism	97-14-3;	1526	218
17			threonine	LC/MS pos	1284	C00188	HMDB00167		0.74	0.79	0.94	0.0417439	0.0259573	0.0515412	0.429092	0.548234	0.665795	Amino acid	Glycine, serine and threonine metabolism	72-19-5;	713	120.1
24		Alanine and aspartate metabolism	aspartate	GC/MS	15996	C00049	HMDB00191		0.82	0.72	1.13	0.00630125	0.0127802	0.00174445	0.129101	0.100897	0.332253	Amino acid	Alanine and aspartate metabolism	56-84-8;	1529.7	232
25			asparagine	GC/MS	11398	C00152	HMDB00168		0.97	0.99	0.98	0.601002	0.094129	0.79541	0.618629	0.957448	0.784975	Amino acid	Alanine and aspartate metabolism	70-47-3;	1651.2	231
25.2			N-acetylasparagine	LC/MS pos	33942		HMDB06028		1.08	1.06	1.02	0.460251	0.0794667	0.558652	0.528817	0.870867	0.762536	Amino acid	Alanine and aspartate metabolism	4033-40-3;	974	175.1
26			beta-alanine	GC/MS	55	C00099	HMDB00056		1.32	1.11	1.19	0.0934241	0.0343747	0.410845	0.501067	0.18563	0.43543	Amino acid	Alanine and aspartate metabolism	56-41-7;107-95-9;	1451.8	174
27			alanine	GC/MS	1126	C00041	HMDB00161		1	0.97	1.03	0.99764	0.132995	0.815261	0.618629	0.8236	0.756485	Amino acid	Alanine and aspartate metabolism	56-41-7;	1147.6	115.9
27.1			N-acetylalanine	LC/MS neg	1585	C02847	HMDB00766		1.11	1.04	1.07	0.267193	0.0589146	0.674524	0.583175	0.493081	0.651067	Amino acid	Alanine and aspartate metabolism	97-69-8;	882	130.1
29			N-acetylaspartate (NAA)	GC/MS	22185	C01042	HMDB00812		1.42	1.1	1.29	0.230411	0.0543742	0.57615	0.535194	0.395669	0.59958	Amino acid	Alanine and aspartate metabolism	997-55-7;997-55-7 ;	1648.5	274
39		Glutamate metabolism	glutamate	LC/MS pos	57	C00025	HMDB03339		0.74	0.75	0.99	0.00787619	0.0127802	0.0135114	0.386476	0.931313	0.783421	Amino acid	Glutamate metabolism	56-86-0;	700	148.1
43			glutamate, gamma-methyl ester	LC/MS pos	33487				0.79	0.78	1.02	0.201045	0.0505461	0.154014	0.445793	0.986151	0.789422	Amino acid	Glutamate metabolism	1499-55-4 ;	1062	162.1
44			glutamine	LC/MS pos	53	C00064	HMDB00641		0.74	0.85	0.87	0.0604053	0.029796	0.0436799	0.429092	0.263529	0.488619	Amino acid	Glutamate metabolism	56-85-9;	684	147.2
45			pyroglutamine*	LC/MS pos	32672				1.08	1.03	1.05	0.0753759	0.0332367	0.545583	0.526914	0.207598	0.472875	Amino acid	Glutamate metabolism		764	129.2
46			gamma-aminobutyrate (GABA)	GC/MS	1416	C00334	HMDB00112		0.61	0.78	0.78	0.00508888	0.0127802	0.0627348	0.429092	0.0512674	0.311643	Amino acid	Glutamate metabolism	56-12-2;	1539.7	304.1
48			N-acetyl-aspartyl-glutamate (NAAG)	LC/MS pos	35665	C12270	HMDB01067		0.98	1.06	0.92	0.640292	0.0986651	0.236291	0.48256	0.148997	0.398775	Amino acid	Glutamate metabolism	3106-85-2;	1563	305
49			N-acetylglutamine	LC/MS pos	33943	C02716	HMDB06029		1.28	1.1	1.16	0.00729552	0.0127802	0.32726	0.501067	0.107666	0.335203	Amino acid	Glutamate metabolism	2490-97-3;	1204	189.1
50		Histidine metabolism	histidine	LC/MS neg	59	C00135	HMDB00177		1.11	0.99	1.12	0.0896117	0.0343747	0.848121	0.624881	0.125774	0.377841	Amino acid	Histidine metabolism	5934-29-2;	757	154.1
69		Lysine metabolism	lysine	GC/MS	1301	C00047	HMDB00182		1.05	1	1.05	0.658585	0.100941	0.901292	0.635561	0.676839	0.719868	Amino acid	Lysine metabolism	56-87-1;	1836.7	317.2
79			N6-acetyllysine	LC/MS pos	36752	C02727	HMDB00206		1.45	1.3	1.12	0.0364779	0.0255003	0.175291	0.455553	0.414284	0.616871	Amino acid	Lysine metabolism	692-04-6;	1134	189.1
83		Phenylalanine & tyrosine metabolism	phenylalanine	LC/MS pos	64	C00079	HMDB00159		1.13	1.01	1.12	0.0239714	0.0221156	0.917265	0.636457	0.0570677	0.311643	Amino acid	Phenylalanine & tyrosine metabolism	63-91-2;	2056	166.1
99			tyrosine	LC/MS pos	1299	C00082	HMDB00158		1.16	1.06	1.09	0.0311265	0.0237083	0.352765	0.501067	0.157583	0.398775	Amino acid	Phenylalanine & tyrosine metabolism	60-18-4;	1516	182.1
100			3-(4-hydroxyphenyl)lactate	LC/MS neg	32197	C03672	HMDB00755		1.38	1.26	1.1	0.00115067	0.00824495	0.0299292	0.427795	0.275877	0.488619	Amino acid	Phenylalanine & tyrosine metabolism	6482-98-0;	1395	181.1
124			N-acetylphenylalanine	LC/MS neg	33950	C03519	HMDB00512		1.1	1.01	1.09	0.342324	0.0681354	0.968603	0.653057	0.45082	0.632758	Amino acid	Phenylalanine & tyrosine metabolism	2018-61-3;	2590	206.2
127			phenylacetylglycine	LC/MS neg	33945	C05598	HMDB00821		1.29	1.06	1.22	0.0436621	0.0259573	0.45402	0.504946	0.0876636	0.320929	Amino acid	Phenylalanine & tyrosine metabolism	500-98-1;	2377	192.1
145		Tryptophan metabolism	tryptophan	LC/MS pos	54	C00078	HMDB00929		1.09	1.03	1.06	0.119911	0.0386162	0.571423	0.535194	0.25828	0.488619	Amino acid	Tryptophan metabolism	73-22-3;	2445	205.1
164			C-glycosyltryptophan*	LC/MS pos	32675				1.06	1	1.06	0.266753	0.0589146	0.938948	0.639092	0.376877	0.592291	Amino acid	Tryptophan metabolism		1912	367.1
173		Valine, leucine and isoleucine metabolism	3-methyl-2-oxovalerate	LC/MS neg	15676	C00671	HMDB03736		1.06	0.88	1.21	0.562263	0.0900296	0.195803	0.480121	0.0899615	0.320929	Amino acid	Valine, leucine and isoleucine metabolism	51829-07-3;	2106	129.2
180			isoleucine	LC/MS pos	1125	C00407	HMDB00172		1.12	0.94	1.19	0.0315063	0.0237083	0.233162	0.48256	0.0124233	0.296053	Amino acid	Valine, leucine and isoleucine metabolism	73-32-5;	1614	132.1
181			leucine	LC/MS pos	60	C00123	HMDB00687		1.11	1.01	1.1	0.148933	0.0434837	0.902635	0.635561	0.232324	0.473227	Amino acid	Valine, leucine and isoleucine metabolism	61-90-5;	1674	132.2
190			valine	LC/MS pos	1649	C00183	HMDB00883		1.11	1	1.11	0.087268	0.0343747	0.964164	0.653057	0.0673387	0.311643	Amino acid	Valine, leucine and isoleucine metabolism	72-18-4;	1040	118.1
192			3-hydroxyisobutyrate	GC/MS	1549	C06001	HMDB00336		1.48	1.11	1.33	0.0108727	0.0129845	0.418034	0.501067	0.0420253	0.311643	Amino acid	Valine, leucine and isoleucine metabolism	2068-83-9;	1205	177.11
193			4-methyl-2-oxopentanoate	LC/MS neg	22116	C00233	HMDB00695		0.9	0.96	0.94	0.48903	0.082449	0.73792	0.607375	0.818266	0.756485	Amino acid	Valine, leucine and isoleucine metabolism	816-66-0;	2200	129.2
213		Cysteine, methionine, SAM, taurine metabolism	cysteine	GC/MS	31453	C00097	HMDB00574		0.97	1.09	0.89	0.717188	0.104404	0.739376	0.607375	0.539597	0.664735	Amino acid	Cysteine, methionine, SAM, taurine metabolism	52-90-4;56-89-3;	1560.1	218
218			cystathionine	GC/MS	15705	C02291	HMDB00099		1.04	0.94	1.11	0.681765	0.101773	0.408986	0.501067	0.268077	0.488619	Amino acid	Cysteine, methionine, SAM, taurine metabolism	535-34-2;	1979.6	218.1
220			N-formylmethionine	LC/MS neg	2829	C03145	HMDB01015		1.51	1.21	1.24	0.0921847	0.0343747	0.33127	0.501067	0.36129	0.583638	Amino acid	Cysteine, methionine, SAM, taurine metabolism	4289-98-9;	1541	176.1
221			hypotaurine	GC/MS	590	C00519	HMDB00965		1.11	1.08	1.03	0.476353	0.0815129	0.524434	0.520559	0.856609	0.762536	Amino acid	Cysteine, methionine, SAM, taurine metabolism	300-84-5;	1598.5	188
224			S-adenosylhomocysteine (SAH)	LC/MS neg	15948	C00021	HMDB00939		1.02	1.1	0.93	0.742871	0.105581	0.213947	0.48256	0.3281	0.550767	Amino acid	Cysteine, methionine, SAM, taurine metabolism	979-92-0;	1821	383.1
225			methionine	LC/MS pos	1302	C00073	HMDB00696		1.12	1.04	1.08	0.0461882	0.0259573	0.478415	0.504946	0.128364	0.378974	Amino acid	Cysteine, methionine, SAM, taurine metabolism	63-68-3;	1252	150.1
227			N-acetylmethionine	LC/MS neg	1589	C02712	HMDB11745		1.07	1.03	1.04	0.58405	0.0924847	0.681468	0.583175	0.768819	0.74378	Amino acid	Cysteine, methionine, SAM, taurine metabolism	65-82-7;	1805	190.1
241		Urea cycle; arginine-, proline-, metabolism	arginine	LC/MS neg	1638	C00062	HMDB00517		1.05	0.99	1.06	0.407425	0.0739647	0.843276	0.62453	0.418495	0.617769	Amino acid	Urea cycle; arginine-, proline-, metabolism	1119-34-2;	728	173.2
244			ornithine	GC/MS	1493	C00077	HMDB03374		1.07	0.93	1.15	0.45566	0.0794667	0.442781	0.501067	0.113769	0.347879	Amino acid	Urea cycle; arginine-, proline-, metabolism	3184-13-2;	1763.8	141.9
245			urea	GC/MS	1670	C00086	HMDB00294		1.42	1.11	1.28	0.395031	0.0735206	0.643709	0.57003	0.61463	0.711125	Amino acid	Urea cycle; arginine-, proline-, metabolism	57-13-6;	1223.9	171
246			proline	LC/MS pos	1898	C00148	HMDB00162		1.21	1.05	1.15	0.0504031	0.02717	0.557633	0.528817	0.157138	0.398775	Amino acid	Urea cycle; arginine-, proline-, metabolism	147-85-3;	796	116.1
259		Creatine metabolism	creatine	LC/MS pos	27718	C00300	HMDB00064		1	1.01	0.99	0.996285	0.132995	0.817995	0.618629	0.826129	0.756485	Amino acid	Creatine metabolism	57-00-1;	758	132.1
266		Polyamine metabolism	5-methylthioadenosine (MTA)	LC/MS pos	1419	C00170	HMDB01173		0.99	0.91	1.09	0.813918	0.11242	0.128826	0.429092	0.159702	0.398775	Amino acid	Polyamine metabolism	2457-80-9;	2427	298.1
267			putrescine	GC/MS	1408	C00134	HMDB01414		1.1	0.74	1.48	0.521559	0.0869108	0.151019	0.445793	0.0172611	0.296053	Amino acid	Polyamine metabolism	110-60-1;	1705.8	174
268			N-acetylputrescine	LC/MS pos	37496	C02714	HMDB02064		2.25	1.15	1.95	0.0443083	0.0259573	0.549903	0.527523	0.0854885	0.320929	Amino acid	Polyamine metabolism	18233-70-0;	895	131.1
269			agmatine	GC/MS	15496	C00179	HMDB01432		1.47	0.8	1.82	0.00540915	0.0127802	0.101069	0.429092	0.0013418	0.0536557	Amino acid	Polyamine metabolism	2482-00-0;	1526	174
270			spermidine	LC/MS pos	485	C00315	HMDB01257		0.82	0.66	1.24	0.356164	0.0694687	0.0681753	0.429092	0.223828	0.472875	Amino acid	Polyamine metabolism	124-20-9;	533	146.2
273			spermine	LC/MS pos	603	C00750	HMDB01256		0.36	0.4	0.89	0.0769061	0.0333976	0.121813	0.429092	0.733581	0.741709	Amino acid	Polyamine metabolism	71-44-3;	506	203.2
275		Guanidino and acetamido metabolism	4-guanidinobutanoate	LC/MS pos	15681	C01035	HMDB03464		1.33	1.11	1.2	0.00103874	0.00824495	0.292403	0.501067	0.066831	0.311643	Amino acid	Guanidino and acetamido metabolism	463-003;463-00-3;	1085	146.1
277			guanidinoacetate	LC/MS pos	1480	C00581	HMDB00128		0.75	0.79	0.95	0.142606	0.042576	0.170063	0.45015	0.734709	0.741709	Amino acid	Guanidino and acetamido metabolism	352-97-6;	697	118.1
280		Glutathione metabolism	glutathione, reduced (GSH)	LC/MS pos	2127	C00051	HMDB00125		1.09	0.99	1.1	0.150198	0.0434837	0.915056	0.636457	0.167212	0.403277	Amino acid	Glutathione metabolism	70-18-8;	1274	308.1
282			5-oxoproline	LC/MS neg	1494	C01879	HMDB00267		1.08	1.03	1.05	0.111179	0.0374888	0.635397	0.57003	0.391175	0.59958	Amino acid	Glutathione metabolism	98-79-3;	744	128.2
283			glutathione, oxidized (GSSG)	LC/MS pos	27727	C00127	HMDB03337		1.03	0.95	1.09	0.551589	0.0900296	0.442991	0.501067	0.234906	0.473227	Amino acid	Glutathione metabolism	103239-24-3;	1535	613.1
286			S-lactoylglutathione	LC/MS neg	15731	C03451	HMDB01066		1.7	1.24	1.38	0.0818103	0.0339827	0.392233	0.501067	0.225276	0.472875	Amino acid	Glutathione metabolism	54398-03-7;	1271	378.2
296	Peptide	Dipeptide	glycylvaline	LC/MS pos	18357				1.12	1.1	1.02	0.296784	0.062546	0.52436	0.520559	0.803672	0.756485	Peptide	Dipeptide	1963-21-9;	1572	175.1
297			glycylglycine	GC/MS	21029	C02037	HMDB11733		1.05	1.07	0.98	0.825449	0.11266	0.483976	0.504946	0.757071	0.743255	Peptide	Dipeptide	556-50-3;	1757.9	174
301			glycylleucine	LC/MS pos	34398	C02155	HMDB00759		0.91	0.95	0.96	0.532972	0.0882992	0.771541	0.618629	0.651502	0.719744	Peptide	Dipeptide	869-19-2;	2236	189.1
330			prolylleucine	LC/MS pos	31914				1.04	1.18	0.88	0.801696	0.111543	0.236324	0.48256	0.331292	0.550767	Peptide	Dipeptide	52899-07-7;	2334	229.2
330.1			prolylglycine	LC/MS pos	40703				1.38	1.37	1	0.026879	0.0226287	0.144036	0.438041	0.847614	0.762536	Peptide	Dipeptide	2578-57-6;	875	173.1
346			cysteinylglycine	GC/MS	35637	C01419	HMDB00078		1.14	0.94	1.21	0.00771742	0.0127802	0.428871	0.501067	0.0645905	0.311643	Peptide	Dipeptide	19246-18-5;	1763	257
360			aspartylleucine	LC/MS pos	40068				0.62	0.78	0.8	0.125689	0.0392693	0.473867	0.504946	0.231816	0.473227	Peptide	Dipeptide	3062-14-4;	2310	247.2
366			isoleucylglycine	LC/MS neg	40008				0.77	1.22	0.63	0.172617	0.0481265	0.1818	0.46403	0.00156672	0.0536557	Peptide	Dipeptide	868-28-0;	1969	187.2
369			isoleucylserine	LC/MS pos	40012				0.84	0.82	1.02	0.358717	0.0694687	0.336994	0.501067	0.762132	0.743255	Peptide	Dipeptide	6403-14-1;	1472.5	219.2
388			phenylalanylserine	LC/MS pos	40016				0.7	1.05	0.66	0.179464	0.0485784	0.782479	0.618629	0.074788	0.320159	Peptide	Dipeptide	16053-39-7;	1808	253.1
402		gamma-glutamyl	gamma-glutamylvaline	LC/MS pos	32393		HMDB11172		0.75	0.91	0.82	0.0330873	0.0237083	0.483406	0.504946	0.212789	0.472875	Peptide	gamma-glutamyl	2746-34-1;	2040	247.2
404			gamma-glutamylleucine	LC/MS pos	18369		HMDB11171		1.07	0.91	1.18	0.819767	0.11242	0.897699	0.635561	0.666147	0.719868	Peptide	gamma-glutamyl	2566-39-4;	2744	261.2
409			gamma-glutamylglutamate	LC/MS pos	36738				0.81	0.95	0.85	0.0457424	0.0259573	0.445204	0.501067	0.105391	0.335203	Peptide	gamma-glutamyl	1116-22-9;	1036	277.1
414			gamma-glutamylthreonine*	LC/MS pos	33364				0.35	0.76	0.46	< 0.001	4.74435e-05	0.0164133	0.386476	< 0.001	0.00864822	Peptide	gamma-glutamyl	5652-48-2;	977	249.1
453	Carbohydrate	Aminosugars metabolism	erythronate*	GC/MS	33477		HMDB00613		1.46	2.18	0.67	0.251322	0.0571686	0.105577	0.429092	0.446274	0.632758	Carbohydrate	Aminosugars metabolism	13752-84-6;	1546.9	292.1
457			Isobar: UDP-acetylglucosamine, UDP-acetylgalactosamine	LC/MS pos	38673				1.18	0.96	1.23	0.110458	0.0374888	0.534298	0.522917	0.0424782	0.311643	Carbohydrate	Aminosugars metabolism		963	607.7
472		Fructose, mannose, galactose, starch, and sucrose metabolism	fructose	GC/MS	31266	C00095	HMDB00660		0.63	0.99	0.63	0.0500545	0.02717	0.892368	0.635561	0.0831667	0.320929	Carbohydrate	Fructose, mannose, galactose, starch, and sucrose metabolism	57-48-7;	1762.7	204
480			6'-sialyllactose	GC/MS	39795	G00265	HMDB06569		1.21	0.97	1.24	0.0929375	0.0343747	0.688903	0.583175	0.0607993	0.311643	Carbohydrate	Fructose, mannose, galactose, starch, and sucrose metabolism	35890-39-2;	2071.5	285.1
489			mannose-6-phosphate	GC/MS	1470	C00275	HMDB01078		1.08	0.96	1.12	0.597249	0.0940552	0.992539	0.659857	0.497582	0.651067	Carbohydrate	Fructose, mannose, galactose, starch, and sucrose metabolism	70442-25-0;104872-94-8;	2035.9	387.2
495			sorbitol	GC/MS	15053	C00794	HMDB00247		0.77	0.97	0.79	0.329116	0.0669003	0.808427	0.618629	0.496078	0.651067	Carbohydrate	Fructose, mannose, galactose, starch, and sucrose metabolism	6706-59-8;	1843	319.1
517		Glycolysis, gluconeogenesis, pyruvate metabolism	glycerate	GC/MS	1572	C00258	HMDB00139		1.25	1.3	0.96	0.129789	0.0395738	0.22381	0.48256	0.920412	0.783421	Carbohydrate	Glycolysis, gluconeogenesis, pyruvate metabolism	600-19-1;	1360.7	189
519			glucose-6-phosphate (G6P)	GC/MS	31260	C00668	HMDB01401		1.02	0.88	1.16	0.7908	0.110563	0.758906	0.618629	0.441408	0.632758	Carbohydrate	Glycolysis, gluconeogenesis, pyruvate metabolism	103192-55-8;	2042.7	387.2
520			glucose 1-phosphate	GC/MS	33755	C00103	HMDB01586		0.78	1.05	0.74	0.0555065	0.0284811	0.669868	0.583175	0.0370325	0.311643	Carbohydrate	Glycolysis, gluconeogenesis, pyruvate metabolism	56401-20-8;	1853	217.1
521			glucose	GC/MS	20488	C00293	HMDB00122		0.39	0.83	0.47	0.00910125	0.0127802	0.307635	0.501067	0.0221819	0.311643	Carbohydrate	Glycolysis, gluconeogenesis, pyruvate metabolism	50-99-7;	1866.8	217.1
524			fructose-6-phosphate	GC/MS	12021	C05345	HMDB00124		0.9	0.83	1.08	0.765433	0.107541	0.472026	0.504946	0.535724	0.664735	Carbohydrate	Glycolysis, gluconeogenesis, pyruvate metabolism	103213-47-4;	1994.9	315.1
527			Isobar: fructose 1,6-diphosphate, glucose 1,6-diphosphate, myo-inositol 1,4 or 1,3-diphosphate	LC/MS neg	36984				1.23	1.21	1.02	0.373926	0.0709754	0.39267	0.501067	0.888777	0.772539	Carbohydrate	Glycolysis, gluconeogenesis, pyruvate metabolism		572	339
529			3-phosphoglycerate	GC/MS	1414	C00597	HMDB00807		1.03	1.31	0.79	0.679577	0.101773	0.253141	0.501067	0.16507	0.403277	Carbohydrate	Glycolysis, gluconeogenesis, pyruvate metabolism	80731-10-8;	1756	299
531			dihydroxyacetone phosphate (DHAP)	GC/MS	15522	C00111	HMDB01473		1.43	1.67	0.86	0.268124	0.0589146	0.337452	0.501067	0.898251	0.776831	Carbohydrate	Glycolysis, gluconeogenesis, pyruvate metabolism	102783-56-2;	1737	315.1
532			1,3-dihydroxyacetone	GC/MS	35963	C00184	HMDB01882		1.81	2.11	0.86	0.0879242	0.0343747	0.0785365	0.429092	0.737101	0.741709	Carbohydrate	Glycolysis, gluconeogenesis, pyruvate metabolism	62147-49-3;	1263	103
534			phosphoenolpyruvate (PEP)	GC/MS	597	C00074	HMDB00263		0.82	1.22	0.67	0.815882	0.11242	0.441404	0.501067	0.160688	0.398775	Carbohydrate	Glycolysis, gluconeogenesis, pyruvate metabolism	10526-80-4;	1595.4	369
535			pyruvate	GC/MS	599	C00022	HMDB00243		1.39	1.17	1.18	0.117883	0.0386162	0.413658	0.501067	0.258025	0.488619	Carbohydrate	Glycolysis, gluconeogenesis, pyruvate metabolism	127-17-3;	1130.6	217
536			lactate	GC/MS	527	C00186	HMDB00190		1.18	1.24	0.95	0.225655	0.0543496	0.136117	0.429092	0.640772	0.717136	Carbohydrate	Glycolysis, gluconeogenesis, pyruvate metabolism	79-33-4;	1102.8	116.9
551		Nucleotide sugars, pentose metabolism	sedoheptulose-7-phosphate	GC/MS	35649	C05382	HMDB01068		0.63	0.7	0.9	0.289454	0.0615244	0.43223	0.501067	0.79128	0.755535	Carbohydrate	Nucleotide sugars, pentose metabolism	2646-35-7;	2070	691.35
554			ribose	GC/MS	12083	C00121	HMDB00283		1.44	1.25	1.16	0.123865	0.0392693	0.456906	0.504946	0.509491	0.651067	Carbohydrate	Nucleotide sugars, pentose metabolism	50-69-1;	1652	204
557			ribose 5-phosphate	GC/MS	561	C00117	HMDB00618		1.42	1.53	0.93	0.210467	0.0517751	0.222049	0.48256	0.931304	0.783421	Carbohydrate	Nucleotide sugars, pentose metabolism	18265-46-8;108321-05-7;	1928.4	315.1
561			Isobar: ribulose 5-phosphate, xylulose 5-phosphate	GC/MS	37288				1.56	1.36	1.15	0.0460573	0.0259573	0.20154	0.480121	0.37754	0.592291	Carbohydrate	Nucleotide sugars, pentose metabolism		1935	357.2
563			UDP-glucuronate	GC/MS	34377	C00167	HMDB00935		1.75	1.3	1.35	0.0169661	0.0173669	0.200647	0.480121	0.0587551	0.311643	Carbohydrate	Nucleotide sugars, pentose metabolism	28053-08-9;63700-19-6;	1957	315.2
577		Nucleotide sugars	UDP-glucose (isobar with UDP-galactose)	LC/MS neg	38670	C00029, C00052	HMDB00286, HMDB000302		0.73	0.82	0.89	0.137074	0.0413553	0.290397	0.501067	0.491192	0.651067	Carbohydrate	Nucleotide sugars		651	565
579	Energy	Krebs cycle	citrate	GC/MS	1564	C00158	HMDB00094		1.24	0.75	1.65	0.440972	0.0775394	0.363527	0.501067	0.0989045	0.332253	Energy	Krebs cycle	77-92-9;	1763.4	273.1
589			alpha-ketoglutarate	GC/MS	33453	C00026	HMDB00208		0.74	1.28	0.58	0.574904	0.0915422	0.50692	0.51755	0.206699	0.472875	Energy	Krebs cycle	305-72-6;328-50-7;22202-68-2;	1779	419.1
590			succinate	GC/MS	1437	C00042	HMDB00254		0.84	0.77	1.1	0.18662	0.0486255	0.115279	0.429092	0.55789	0.669265	Energy	Krebs cycle	110-15-6;	1348	247
594			fumarate	GC/MS	1643	C00122	HMDB00134		0.98	0.93	1.05	0.716891	0.104404	0.43968	0.501067	0.545205	0.665795	Energy	Krebs cycle	100-17-8;	1382.1	245
598			malate	GC/MS	1303	C00149	HMDB00156		0.94	0.82	1.13	0.412999	0.0739822	0.0573335	0.429092	0.213114	0.472875	Energy	Krebs cycle	6915-15-7;	1502	233
601		Oxidative phosphorylation	acetylphosphate	GC/MS	15488	C00227	HMDB01494		1.24	1.07	1.15	0.0704982	0.0320727	0.40502	0.501067	0.0597066	0.311643	Energy	Oxidative phosphorylation	94249-01-1;	1263	211
602			phosphate	GC/MS	11438	C00009	HMDB01429		1.25	1.09	1.15	0.0166547	0.0173669	0.37604	0.501067	0.14369	0.396852	Energy	Oxidative phosphorylation	7664-38-2 ;	1307.7	298.9
603			pyrophosphate (PPi)	GC/MS	2078	C00013	HMDB00250		1.2	0.92	1.31	0.438276	0.0775394	0.923106	0.636577	0.290667	0.507882	Energy	Oxidative phosphorylation	1466-09-3;	1642.3	451
604	Lipid	Essential fatty acid	linoleate (18:2n6)	LC/MS neg	1105	C01595	HMDB00673		0.82	0.98	0.83	0.0625949	0.029796	0.842222	0.62453	0.0565017	0.311643	Lipid	Essential fatty acid	60-33-3;	5533	279.3
608			linolenate [alpha or gamma; (18:3n3 or 6)]	LC/MS neg	34035	C06427	HMDB01388		0.9	1	0.91	0.402618	0.0739647	0.930317	0.636577	0.267576	0.488619	Lipid	Essential fatty acid		5450	277.3
609			dihomo-linolenate (20:3n3 or n6)	LC/MS neg	35718	C03242	HMDB02925		0.78	0.92	0.85	0.0801941	0.0339827	0.38195	0.501067	0.157156	0.398775	Lipid	Essential fatty acid		5600	305.4
620		Medium chain fatty acid	caprylate (8:0)	LC/MS neg	32492	C06423	HMDB00482		1.16	1.03	1.12	0.380129	0.0716781	0.811322	0.618629	0.481924	0.651067	Lipid	Medium chain fatty acid	124-07-2;	4367	143.2
621			pelargonate (9:0)	LC/MS neg	12035	C01601	HMDB00847		0.96	0.98	0.98	0.670937	0.101773	0.825232	0.620817	0.866332	0.762536	Lipid	Medium chain fatty acid	112-05-0;	4847	157.2
623			undecanoate (11:0)	LC/MS neg	12067		HMDB00947		1.33	0.93	1.43	0.182349	0.0485784	0.812343	0.618629	0.09905	0.332253	Lipid	Medium chain fatty acid	334-48-5;	5207	185.2
625			laurate (12:0)	LC/MS neg	1645	C02679	HMDB00638		0.97	0.95	1.03	0.693585	0.103001	0.359165	0.501067	0.620991	0.712808	Lipid	Medium chain fatty acid	143-07-7;	5288	199.3
629		Long chain fatty acid	myristate (14:0)	LC/MS neg	1365	C06424	HMDB00806		1.01	1.01	1	0.719922	0.104404	0.866347	0.63053	0.909536	0.782637	Lipid	Long chain fatty acid	544-63-8;	5439	227.3
631			pentadecanoate (15:0)	LC/MS neg	1361	C16537	HMDB00826		1.14	1.03	1.1	0.0394308	0.0259573	0.657138	0.576249	0.140491	0.394378	Lipid	Long chain fatty acid	1002-84-2;	5522	241.3
633			palmitoleate (16:1n7)	LC/MS neg	33447	C08362	HMDB03229		0.83	0.98	0.84	0.110674	0.0374888	0.930799	0.636577	0.0585052	0.311643	Lipid	Long chain fatty acid	373-49-9;	5477	253.3
639			oleate (18:1n9)	GC/MS	1359	C00712	HMDB00207		1.06	1.18	0.9	0.401741	0.0739647	0.0579082	0.429092	0.134732	0.384516	Lipid	Long chain fatty acid	112-80-1;	1984.4	339.2
641			cis-vaccenate (18:1n7)	GC/MS	33970	C08367			1.05	1.17	0.9	0.552127	0.0900296	0.117132	0.429092	0.221592	0.472875	Lipid	Long chain fatty acid	693-72-1;	1987	339.3
653			eicosenoate (20:1n9 or 11)	LC/MS neg	33587		HMDB02231		0.92	1.14	0.81	0.269638	0.0589146	0.10297	0.429092	0.0172892	0.296053	Lipid	Long chain fatty acid		5955	309.4
655			dihomo-linoleate (20:2n6)	LC/MS neg	17805	C16525			0.8	0.93	0.86	0.0931241	0.0343747	0.488855	0.506339	0.178848	0.42535	Lipid	Long chain fatty acid	2091-39-6;	5722	307.3
658			mead acid (20:3n9)	LC/MS neg	35174		HMDB10378		0.8	0.95	0.84	0.0511899	0.02717	0.46214	0.504946	0.0930455	0.325157	Lipid	Long chain fatty acid	20590-32-3;	5642	305.4
659			arachidonate (20:4n6)	LC/MS neg	1110	C00219	HMDB01043		0.86	0.96	0.89	0.237097	0.0548028	0.798305	0.618629	0.244401	0.486629	Lipid	Long chain fatty acid	506-32-1;	5525	303.4
663			docosadienoate (22:2n6)	LC/MS neg	32415	C16533			0.97	1.09	0.89	0.745154	0.105581	0.278899	0.501067	0.0877771	0.320929	Lipid	Long chain fatty acid	7370-49-2 ;	6017	335.4
664			docosatrienoate (22:3n3)	LC/MS neg	32417	C16534	HMDB02823		0.87	1.04	0.83	0.113159	0.0377128	0.505302	0.51755	0.0538164	0.311643	Lipid	Long chain fatty acid	59708-86-0 ;	5825	333.4
689		Fatty acid, ester	n-Butyl Oleate	GC/MS	36802				1.03	1.18	0.87	0.747795	0.105581	0.394089	0.501067	0.493224	0.651067	Lipid	Fatty acid, ester	142-77-8;	2045	265.3
714		Fatty acid, dicarboxylate	2-hydroxyglutarate	GC/MS	37253	C02630	HMDB00606		1.12	0.95	1.18	0.0882385	0.0343747	0.521841	0.520559	0.131996	0.383093	Lipid	Fatty acid, dicarboxylate	40951-21-1;	1576	247
721			azelate (nonanedioate)	LC/MS neg	18362	C08261	HMDB00784		0.78	0.82	0.96	0.0692389	0.0320079	0.12627	0.429092	0.702677	0.734414	Lipid	Fatty acid, dicarboxylate	123-99-9;	1322	187.2
727			undecanedioate	LC/MS neg	35671		HMDB00888		0.87	0.97	0.9	0.188371	0.0486395	0.717579	0.596324	0.504167	0.651067	Lipid	Fatty acid, dicarboxylate	1852-04-6;	2376	215.1
742		Fatty acid, branched	13-methylmyristic acid	LC/MS neg	38293				1.08	1.11	0.97	0.388613	0.0727988	0.264152	0.501067	0.675945	0.719868	Lipid	Fatty acid, branched	2485-71-4;	5498	241.3
819		Carnitine metabolism	deoxycarnitine	LC/MS pos	36747	C01181	HMDB01161		1.12	1.07	1.05	0.0136936	0.0156992	0.234099	0.48256	0.342738	0.564317	Lipid	Carnitine metabolism	6249-56-5;	759	146.1
875		Glycerolipid metabolism	choline phosphate	LC/MS pos	34396				1.08	0.94	1.15	0.677921	0.101773	0.414599	0.501067	0.402301	0.604283	Lipid	Glycerolipid metabolism	72556-74-2;	695	184.1
876			ethanolamine	GC/MS	1497	C00189	HMDB00149		0.79	0.82	0.96	0.231448	0.0543742	0.279465	0.501067	0.699197	0.734414	Lipid	Glycerolipid metabolism	141-43-5;	1304	174.1
877			phosphoethanolamine	GC/MS	12102	C00346	HMDB00224		1.25	1.01	1.24	0.195551	0.0498493	0.869022	0.63053	0.21798	0.472875	Lipid	Glycerolipid metabolism	1071-23-4;	1577.3	299.1
880			glycerol	GC/MS	15122	C00116	HMDB00131		1.15	1.07	1.07	0.0731205	0.0327459	0.44228	0.501067	0.436373	0.632758	Lipid	Glycerolipid metabolism	56-81-5;	1311	205
881			choline	LC/MS pos	15506				0.73	0.88	0.82	0.00549077	0.0127802	0.0710574	0.429092	0.0357541	0.311643	Lipid	Glycerolipid metabolism	67-48-1;	674	104.2
882			glycerol 3-phosphate (G3P)	GC/MS	15365	C00093	HMDB00126		1.3	1.33	0.97	0.00692232	0.0127802	0.0149897	0.386476	0.816619	0.756485	Lipid	Glycerolipid metabolism	29849-82-9;	1719.7	357.1
883			glycerophosphorylcholine (GPC)	LC/MS pos	15990	C00670	HMDB00086		0.83	1.02	0.81	0.027633	0.0226287	0.689516	0.583175	0.0157881	0.296053	Lipid	Glycerolipid metabolism	28319-77-9;	694	258.1
890		Inositol metabolism	myo-inositol	GC/MS	19934	C00137	HMDB00211		1.48	1.53	0.96	0.00471703	0.0127802	0.00180642	0.129101	0.703382	0.734414	Lipid	Inositol metabolism	87-89-8;	1924.9	217
893			inositol 1-phosphate (I1P)	GC/MS	1481		HMDB00213		1.06	1.01	1.06	0.560774	0.0900296	0.801734	0.618629	0.528804	0.660949	Lipid	Inositol metabolism	106032-59-1;	2057.8	318.1
909		Lysolipid	1-palmitoylglycerophosphoethanolamine	LC/MS neg	35631		HMDB11503		1.54	1.56	0.99	0.00914048	0.0127802	0.0958586	0.429092	0.872816	0.762536	Lipid	Lysolipid		5940	452.3
910			2-palmitoylglycerophosphoethanolamine*	LC/MS pos	35684				1.42	1.42	1	0.16101	0.046148	0.129624	0.429092	0.997576	0.794513	Lipid	Lysolipid		5598	454.2
912			2-palmitoleoylglycerophosphoethanolamine*	LC/MS pos	34871				1.43	1.48	0.97	0.361577	0.0695322	0.164439	0.445793	0.763936	0.743255	Lipid	Lysolipid		5487	452.1
914			1-stearoylglycerophosphoethanolamine	LC/MS neg	34416		HMDB11130		1.74	1.82	0.95	0.0259434	0.0225326	0.0485793	0.429092	0.937897	0.783421	Lipid	Lysolipid	69747-55-3;	6200	480.4
915			1-oleoylglycerophosphoethanolamine	LC/MS neg	35628		HMDB11506		1.45	1.58	0.92	0.0948038	0.0343952	0.0766458	0.429092	0.754387	0.743255	Lipid	Lysolipid		5928	478.3
916			2-oleoylglycerophosphoethanolamine*	LC/MS neg	35687				1.55	1.56	0.99	0.0556476	0.0284811	0.112536	0.429092	0.958094	0.784975	Lipid	Lysolipid		5848	478.3
920			2-arachidonoylglycerophosphoethanolamine*	LC/MS pos	34656				1.57	1.53	1.03	0.12742	0.0392693	0.138092	0.429092	0.914337	0.782835	Lipid	Lysolipid		5525	502.3
923			2-docosahexaenoylglycerophosphoethanolamine*	LC/MS pos	34258				1.17	1.29	0.91	0.435844	0.0775394	0.365614	0.501067	0.737812	0.741709	Lipid	Lysolipid		5512	526.2
926			1-myristoylglycerophosphocholine	LC/MS pos	35626		HMDB10379		1.48	1.65	0.9	0.358185	0.0694687	0.108522	0.429092	0.62441	0.712808	Lipid	Lysolipid	20559-16-4;	5481	468.3
927			2-myristoylglycerophosphocholine*	LC/MS pos	35681				1.09	1.14	0.95	0.842323	0.113878	0.436486	0.501067	0.663973	0.719868	Lipid	Lysolipid		5450	468.3
929			1-palmitoylglycerophosphocholine	LC/MS pos	33955				1.64	1.88	0.87	0.25707	0.0580158	0.186531	0.467754	0.60014	0.699083	Lipid	Lysolipid	17364-16-8;	5671	496.4
930			2-palmitoylglycerophosphocholine*	LC/MS pos	35253				1.35	1.26	1.07	0.306878	0.0642014	0.377506	0.501067	0.838748	0.762536	Lipid	Lysolipid		5604	496.3
931			1-palmitoleoylglycerophosphocholine*	LC/MS pos	33230				1.49	1.55	0.97	0.363897	0.0695322	0.135131	0.429092	0.738531	0.741709	Lipid	Lysolipid		5524	494.3
932			2-palmitoleoylglycerophosphocholine*	LC/MS pos	35819				1.25	1.15	1.09	0.505759	0.0847707	0.537785	0.522917	0.869346	0.762536	Lipid	Lysolipid		5482	494.3
934			1-stearoylglycerophosphocholine	LC/MS pos	33961				1.92	2.04	0.94	0.0634147	0.029796	0.111841	0.429092	0.97871	0.789422	Lipid	Lysolipid	19420-57-6;	5844	524.4
936			1-oleoylglycerophosphocholine	LC/MS pos	33960				1.66	1.63	1.02	0.126893	0.0392693	0.0649614	0.429092	0.955669	0.784975	Lipid	Lysolipid	19420-56-5;	5700	522.4
937			2-oleoylglycerophosphocholine*	LC/MS pos	35254				1.52	1.47	1.04	0.289789	0.0615244	0.286725	0.501067	0.986573	0.789422	Lipid	Lysolipid		5640	522.4
954			1-stearoylglycerophosphoinositol	LC/MS neg	19324				1.29	1.19	1.08	0.243437	0.055818	0.684697	0.583175	0.667088	0.719868	Lipid	Lysolipid		5800	599.4
956			1-oleoylglycerophosphoinositol*	LC/MS neg	36602				0.99	0.82	1.2	0.721246	0.104404	0.246559	0.496367	0.50738	0.651067	Lipid	Lysolipid		5577	597.4
962			1-oleoylglycerophosphoserine	LC/MS neg	19260				1.11	1.17	0.94	0.619044	0.0959066	0.483021	0.504946	0.812287	0.756485	Lipid	Lysolipid		5690	522.3
964			1-palmitoylplasmenylethanolamine*	LC/MS neg	39270				1.57	1.56	1	0.0220127	0.0210306	0.0354288	0.429092	0.965383	0.786344	Lipid	Lysolipid		6153	436.4
970		Monoacylglycerol	1-palmitoylglycerol (1-monopalmitin)	GC/MS	21127				1.2	1.43	0.84	0.47779	0.0815129	0.0189269	0.386476	0.312143	0.534499	Lipid	Monoacylglycerol	542-44-9;	2119.5	371.3
971			2-palmitoylglycerol (2-monopalmitin)	LC/MS pos	33419				1.58	2.23	0.71	0.0442901	0.0259573	0.0551143	0.429092	0.44912	0.632758	Lipid	Monoacylglycerol	23470-00-0;	5784	348
974			1-oleoylglycerol (1-monoolein)	GC/MS	21184		HMDB11567		1.08	1.15	0.94	0.615508	0.0958771	0.468315	0.504946	0.673185	0.719868	Lipid	Monoacylglycerol	111-03-5;	2181.2	397.4
995		Sphingolipid	sphingosine	LC/MS pos	17747	C00319	HMDB00252		1.3	1.65	0.78	0.341686	0.0681354	0.160459	0.445793	0.527074	0.660949	Lipid	Sphingolipid	123-78-4;	5197	300.2
1004			palmitoyl sphingomyelin	GC/MS	37506				1.3	1.04	1.25	0.0627328	0.029796	0.646058	0.57003	0.107373	0.335203	Lipid	Sphingolipid		2524	311.3
1005			stearoyl sphingomyelin	GC/MS	19503	C00550	HMDB01348		0.99	1	0.99	0.839988	0.113878	0.982662	0.656344	0.844699	0.762536	Lipid	Sphingolipid	85187-10-6;85187-10-6 ;	2645	311.3
1020		Sterol/Steroid	cholesterol	GC/MS	63	C00187	HMDB00067		1.01	1.1	0.92	0.73047	0.105208	0.0675843	0.429092	0.0453107	0.311643	Lipid	Sterol/Steroid	57-88-5;	2316.9	329.3
1024			7-beta-hydroxycholesterol	GC/MS	35092	C03594	HMDB06119		1.15	1.15	1	0.327621	0.0669003	0.279851	0.501067	0.955528	0.784975	Lipid	Sterol/Steroid	566-27-8;	2340	456.4
1061			lanosterol	GC/MS	1128	C01724	HMDB01251		1.29	1.24	1.04	0.0326406	0.0237083	0.11555	0.429092	0.644954	0.717136	Lipid	Sterol/Steroid	79-63-0;	2388	393.3
1092		Free fatty acid	desmosterol	GC/MS	6065	C01802	HMDB02719		1.06	1.13	0.94	0.41032	0.0739647	0.024854	0.394726	0.275329	0.488619	Lipid	Free fatty acid	313-04-2;	2329.1	129.1
1095	Nucleotide	Purine metabolism, (hypo)xanthine/inosine containing	xanthine	LC/MS pos	3147	C00385	HMDB00292		0.87	0.81	1.07	0.315466	0.0650484	0.107713	0.429092	0.794206	0.755535	Nucleotide	Purine metabolism, (hypo)xanthine/inosine containing	69-89-6;	1430	153.1
1098			hypoxanthine	LC/MS neg	3127	C00262	HMDB00157		1.12	1.14	0.99	0.27133	0.0589146	0.264632	0.501067	0.935338	0.783421	Nucleotide	Purine metabolism, (hypo)xanthine/inosine containing	68-94-0;	1313	135.1
1099			inosine	LC/MS neg	1123				0.87	1.04	0.84	0.337619	0.0681354	0.85866	0.629401	0.324606	0.550338	Nucleotide	Purine metabolism, (hypo)xanthine/inosine containing	58-63-9;	1630	267.2
1100			2'-deoxyinosine	LC/MS neg	15076	C05512	HMDB00071		0.7	1.31	0.53	0.175354	0.0483261	0.441797	0.501067	0.0732342	0.320159	Nucleotide	Purine metabolism, (hypo)xanthine/inosine containing	890-38-0;	1700	251.1
1101			inosine 5'-monophosphate (IMP)	LC/MS pos	2133	C00130	HMDB00175		1.03	0.88	1.16	0.678702	0.101773	0.598976	0.552355	0.272003	0.488619	Nucleotide	Purine metabolism, (hypo)xanthine/inosine containing	4691-65-0;	1310	349
1105		Purine metabolism, adenine containing	adenine	GC/MS	554	C00147	HMDB00034		1.1	0.98	1.12	0.119514	0.0386162	0.808724	0.618629	0.0655338	0.311643	Nucleotide	Purine metabolism, adenine containing	73-24-5;	1804.2	264
1106			adenosine	LC/MS pos	555	C00212	HMDB00050		0.64	0.87	0.74	0.00917242	0.0127802	0.132538	0.429092	0.0376372	0.311643	Nucleotide	Purine metabolism, adenine containing	58-61-7;	1650	268.1
1108			N1-methyladenosine	LC/MS pos	15650	C02494	HMDB03331		1.27	1.23	1.03	0.229436	0.0543742	0.528716	0.521189	0.638057	0.717136	Nucleotide	Purine metabolism, adenine containing	15763-06-1;	1356	282.1
1112			adenosine 2'-monophosphate (2'-AMP)	LC/MS pos	36815	C00946	HMDB11617		1.09	1.2	0.91	0.484968	0.082248	0.270839	0.501067	0.577157	0.686317	Nucleotide	Purine metabolism, adenine containing	130-49-4;	1625	348.1
1114			adenosine 5'-monophosphate (AMP)	LC/MS pos	32342	C00020	HMDB00045		0.91	0.97	0.94	0.186201	0.0486255	0.699849	0.588432	0.460757	0.641446	Nucleotide	Purine metabolism, adenine containing	149022-20-8;	1210	348.1
1116			adenosine 5'-diphosphate (ADP)	LC/MS neg	3108	C00008	HMDB01341		1.31	1.14	1.15	0.0817047	0.0339827	0.339085	0.501067	0.356834	0.58193	Nucleotide	Purine metabolism, adenine containing	20398-34-9;	800	426.1
1124		Purine metabolism, guanine containing	guanine	LC/MS pos	32352	C00242	HMDB00132		0.6	0.98	0.61	0.0291787	0.0232307	0.837001	0.62453	0.0493455	0.311643	Nucleotide	Purine metabolism, guanine containing	73-40-5;	1022	152.1
1128			guanosine	LC/MS pos	1573	C00387	HMDB00133		0.49	0.96	0.51	0.0145157	0.0160016	0.705729	0.589906	0.0246954	0.311643	Nucleotide	Purine metabolism, guanine containing	118-00-3;	1676	284
1129			2'-deoxyguanosine	LC/MS pos	1411	C00330	HMDB00085		0.64	1.03	0.62	0.110694	0.0374888	0.762015	0.618629	0.276788	0.488619	Nucleotide	Purine metabolism, guanine containing	961-07-9;	1728	268
1131			guanosine 5'- monophosphate (5'-GMP)	LC/MS pos	2849				0.81	0.94	0.86	0.0102558	0.0127802	0.349031	0.501067	0.0369501	0.311643	Nucleotide	Purine metabolism, guanine containing	5550-12-9;	1300	364
1137			guanosine 5'-diphospho-fucose	LC/MS neg	15903				0.9	0.93	0.97	0.144233	0.0426177	0.422113	0.501067	0.777231	0.747694	Nucleotide	Purine metabolism, guanine containing	15839-70-0;	797	588.1
1153		Pyrimidine metabolism, cytidine containing	cytidine	LC/MS pos	514	C00475	HMDB00089		1.19	1.1	1.07	0.211353	0.0517751	0.6263	0.566587	0.585655	0.686883	Nucleotide	Pyrimidine metabolism, cytidine containing	65-46-3;	1065	244
1157			cytidine 5'-monophosphate (5'-CMP)	LC/MS pos	2372	C00055	HMDB00095		0.85	0.87	0.97	0.172951	0.0481265	0.303468	0.501067	0.81837	0.756485	Nucleotide	Pyrimidine metabolism, cytidine containing	63-37-6;	887	324
1168		Pyrimidine metabolism, orotate containing	orotate	GC/MS	1505	C00295	HMDB00226		1.25	0.77	1.64	0.093548	0.0343747	0.230294	0.48256	0.0881338	0.320929	Nucleotide	Pyrimidine metabolism, orotate containing	50887-69-9;	1709.6	254.1
1172		Pyrimidine metabolism, thymine containing	thymine	GC/MS	604	C00178	HMDB00262		1.82	1.64	1.11	0.34777	0.0687421	0.28001	0.501067	0.96895	0.786344	Nucleotide	Pyrimidine metabolism, thymine containing	65-71-4;	1429.1	255
1173			thymidine	LC/MS pos	2183	C00214	HMDB00273		0.56	1.12	0.5	0.0429288	0.0259573	0.604476	0.553854	0.00856847	0.244538	Nucleotide	Pyrimidine metabolism, thymine containing	50-89-5;	1976	242.9
1178		Pyrimidine metabolism, uracil containing	uracil	GC/MS	605	C00106	HMDB00300		1.34	1.08	1.24	0.196535	0.0498493	0.786078	0.618629	0.371566	0.592291	Nucleotide	Pyrimidine metabolism, uracil containing	66-22-8;	1370.4	241
1180			uridine	LC/MS neg	606	C00299	HMDB00296		0.62	0.99	0.62	0.0246917	0.0221156	0.915605	0.636457	0.0363914	0.311643	Nucleotide	Pyrimidine metabolism, uracil containing	58-96-8;	1467	243.1
1187			uridine monophosphate (5' or 3')	LC/MS pos	39879				0.94	0.89	1.05	0.557183	0.0900296	0.343017	0.501067	0.640031	0.717136	Nucleotide	Pyrimidine metabolism, uracil containing		1079	325
1189			uridine 5'-diphosphate (UDP)	LC/MS neg	5345	C00015	HMDB00295		1.15	0.94	1.22	0.556637	0.0900296	0.576622	0.535194	0.380482	0.592291	Nucleotide	Pyrimidine metabolism, uracil containing	21931-53-3;	606	403
1190			uridine 5'-triphosphate (UTP)	LC/MS neg	33448	C00075	HMDB00285		2.17	1.29	1.69	0.0992033	0.0355414	0.313267	0.501067	0.255431	0.488619	Nucleotide	Pyrimidine metabolism, uracil containing	19817-92-6;	639	483
1193		Purine and pyrimidine metabolism	methylphosphate	GC/MS	37070				1.18	1.1	1.06	0.00860926	0.0127802	0.359872	0.501067	0.431288	0.631213	Nucleotide	Purine and pyrimidine metabolism	7023-27-0;	1221	240.9
1221	Cofactors and vitamins	Nicotinate and nicotinamide metabolism	nicotinamide	LC/MS pos	594	C00153	HMDB01406		0.95	1.07	0.89	0.409849	0.0739647	0.346877	0.501067	0.0801247	0.320929	Cofactors and vitamins	Nicotinate and nicotinamide metabolism	98-92-0;	1267	123.1
1224			nicotinamide adenine dinucleotide (NAD+)	LC/MS pos	5278	C00003	HMDB00902		0.65	0.9	0.72	0.0194315	0.0192047	0.326015	0.501067	0.0577575	0.311643	Cofactors and vitamins	Nicotinate and nicotinamide metabolism	53-84-9;	1370	664
1225			nicotinamide adenine dinucleotide reduced (NADH)	LC/MS neg	31475	C00004	HMDB01487		0.93	1.01	0.92	0.211328	0.0517751	0.883356	0.634488	0.226447	0.472875	Cofactors and vitamins	Nicotinate and nicotinamide metabolism	58-68-4 ;606-68-8;	1554	664.1
1227			nicotinamide adenine dinucleotide phosphate (NADP+)	LC/MS pos	32380	C00005	HMDB00217		0.66	0.81	0.81	0.0384645	0.0259573	0.16045	0.445793	0.274452	0.488619	Cofactors and vitamins	Nicotinate and nicotinamide metabolism	53-59-8 ;1184-16-3;	1330	743.9
1243		Pantothenate and CoA metabolism	pantothenate	LC/MS pos	1508	C00864	HMDB00210		0.84	1.17	0.72	0.00902599	0.0127802	0.0148701	0.386476	< 0.001	0.00961322	Cofactors and vitamins	Pantothenate and CoA metabolism	137-08-6;	2218	220.1
1245			coenzyme A	LC/MS neg	2936	C00010	HMDB01423		0.86	0.87	0.98	0.222822	0.0541222	0.233241	0.48256	0.853413	0.762536	Cofactors and vitamins	Pantothenate and CoA metabolism	85-61-0;18439-24-2;	1600	766.1
1246			3'-dephosphocoenzyme A	LC/MS neg	18289	C00882	HMDB01373		0.69	0.72	0.95	0.167276	0.0474691	0.21879	0.48256	0.750715	0.743255	Cofactors and vitamins	Pantothenate and CoA metabolism	3633-59-8;	2010	686.2
1247			acetyl CoA	LC/MS neg	32484	C00024	HMDB01206		1.2	1.11	1.08	0.0628848	0.029796	0.357132	0.501067	0.472919	0.651067	Cofactors and vitamins	Pantothenate and CoA metabolism	102029-73-2;	1900	808.1
1259		Riboflavin metabolism	flavin adenine dinucleotide (FAD)	LC/MS neg	2134	C00016	HMDB01248		0.98	1.05	0.93	0.737589	0.105581	0.356036	0.501067	0.157897	0.398775	Cofactors and vitamins	Riboflavin metabolism	146-14-5;84366-81-4;	2413	784.1
1260			riboflavin (Vitamin B2)	LC/MS pos	1827	C00255	HMDB00244		1.15	1.23	0.94	0.180691	0.0485784	0.105599	0.429092	0.584267	0.686883	Cofactors and vitamins	Riboflavin metabolism	83-88-5;	3111	377.2
1262		Thiamine metabolism	thiamin (Vitamin B1)	LC/MS pos	5341				1.28	0.88	1.46	0.18305	0.0485784	0.391131	0.501067	0.0642335	0.311643	Cofactors and vitamins	Thiamine metabolism	59-43-8;	740	265.1
1278		Vitamin B12 metabolism	cobalamine (Vitamin B12)	LC/MS pos	2184	C00541	HMDB00607		1.18	0.95	1.25	0.459794	0.0794667	0.642763	0.57003	0.308999	0.53446	Cofactors and vitamins	Vitamin B12 metabolism	68-19-9;78091-12-0;	2643	678.5
1284		Vitamin B6 metabolism	pyridoxine (Vitamin B6)	LC/MS neg	608	C00314	HMDB02075		1.01	0.95	1.06	0.948656	0.127652	0.513041	0.520084	0.505944	0.651067	Cofactors and vitamins	Vitamin B6 metabolism	58-56-0;	1675	168.1
1324	Xenobiotics	Chemical	glycerol 2-phosphate	GC/MS	27728	C02979,D01488	HMDB02520		1.43	1.33	1.07	0.00374422	0.0127802	0.0238799	0.394726	0.514186	0.652199	Xenobiotics	Chemical	819-83-0;	1691.8	243
1341			HEPES	LC/MS neg	21248				1.15	1.02	1.13	0.00215311	0.0123423	0.620859	0.565242	0.0306909	0.311643	Xenobiotics	Chemical	7365-45-9;	1033	237.2
1376			phenol red	LC/MS neg	36817	C12600			1.35	1.27	1.07	0.00983113	0.0127802	0.0593789	0.429092	0.558908	0.669265	Xenobiotics	Chemical	143-74-8;	3650	353.1
1462		Drug	penicillin G	LC/MS pos	37468	C05551			1.06	1.01	1.05	0.713291	0.104404	0.973449	0.653243	0.740689	0.741709	Xenobiotics	Drug	69-57-8;	3314	335.2
1483			streptomycin	LC/MS pos	39872				0.51	0.49	1.06	0.109336	0.0374888	0.0900847	0.429092	0.708692	0.735474	Xenobiotics	Drug	3810-74-0;	543.3	300.8
1632		Sugar, sugar substitute, starch	erythritol	GC/MS	20699	C00503	HMDB02994		0.86	1.11	0.78	0.234892	0.0547345	0.347717	0.501067	0.0707119	0.318642	Xenobiotics	Sugar, sugar substitute, starch	149-32-6;	1517.5	217

## Sheet: (b) NSCs Exometabolome
Heat map of statistically significant extracellular biochemicals. Shaded cells indicate p≤0.05 (red indicates that the mean values are significantly higher for that comparison; green values significantly lower). Blue-bolded text indicates 0.05<p<0.10.									Fold of Change						Statistical Values
									Welch's Two Sample t-Tests						Welch's Two Sample t-Tests
PATHWAY SORT	SUPER PATHWAY	SUB PATHWAY	BIOCHEMICAL NAME	PLATFORM	COMP ID	Kegg	HMDB		Th1 NSCs Basal NSCs	Th2 NSCs Basal NSCs	Th1 NSCs Th2 NSCs	Basal NSCs/not cond. Basal NSCs	Th1 NSCs/not cond. Th1 NSCs	Th2 NSCs/not cond. Th2 NSCs	Th1 NSCs/Basal NSCs		Th2 NSCs/Basal NSCs		Th1 NSCs/Th2 NSCs		Basal NSCs/not cond. Basal NSCs		Th1 NSCs/not cond. Th1 NSCs		Th2 NSCs/not cond. Th2 NSCs		SUPER PATHWAY	SUB PATHWAY	CAS	RI	MASS
															P-VALUE	Q-VALUE	P-VALUE	Q-VALUE	P-VALUE	Q-VALUE	P-VALUE	Q-VALUE	P-VALUE	Q-VALUE	P-VALUE	Q-VALUE
1	Amino acid	Glycine, serine and threonine metabolism	glycine	GC/MS	11777	C00037	HMDB00123		1	1.09	0.92	0.84	0.88	0.96	0.997728	0.890031	0.528297	0.422484	0.540761	0.611029	0.407805	0.260514	0.483118	0.331111	0.539006	0.203497	Amino acid	Glycine, serine and threonine metabolism	56-40-6;	1166	101.9
7			beta-hydroxypyruvate	GC/MS	15686	C00168	HMDB01352		1.05	1.13	0.93	0.89	0.91	1.2	0.469638	0.798508	0.214877	0.266351	0.43388	0.593501	0.301267	0.219744	0.168796	0.155125	0.106986	0.0557403	Amino acid	Glycine, serine and threonine metabolism	3369-79-7;	1425.1	221
8			serine	GC/MS	1648	C00065	HMDB03406		1.12	1.13	0.99	0.88	1.04	1.03	0.547758	0.798508	0.310989	0.335206	0.813506	0.660119	0.340867	0.229235	0.925706	0.445955	0.781606	0.257426	Amino acid	Glycine, serine and threonine metabolism	56-45-1;	1389.1	204
17			threonine	LC/MS pos	1284	C00188	HMDB00167		1	1.01	0.99	0.98	0.97	0.96	0.864455	0.850897	0.750425	0.509693	0.669651	0.621701	0.339216	0.229235	0.417496	0.296176	0.0256725	0.0175994	Amino acid	Glycine, serine and threonine metabolism	72-19-5;	713	120.1
24		Alanine and aspartate metabolism	aspartate	GC/MS	15996	C00049	HMDB00191		1	1	1	0.68	0.67	0.73							0.0231708	0.0292762	0.0557468	0.0609242	0.0140494	0.0104569	Amino acid	Alanine and aspartate metabolism	56-84-8;	1529.7	232
25			asparagine	GC/MS	512	C00152	HMDB00168		1.01	1.02	0.99	0.98	0.92	1.21	0.875306	0.850897	0.769196	0.515382	0.864177	0.660119	0.868219	0.446922	0.621176	0.374897	0.332432	0.141967	Amino acid	Alanine and aspartate metabolism	70-47-3;	1617.5	188
27			alanine	GC/MS	1126	C00041	HMDB00161		0.98	1.07	0.92	1.55	1.32	2	0.856453	0.850897	0.4824	0.405396	0.379135	0.582248	0.00399244	0.00723766	0.123671	0.119067	0.0197069	0.0138749	Amino acid	Alanine and aspartate metabolism	56-41-7;	1147.6	115.9
39		Glutamate metabolism	glutamate	GC/MS	57	C00025	HMDB03339		0.63	0.52	1.21	0.17	0.11	0.09	0.0741815	0.508218	0.0189538	0.0672516	0.322054	0.582003	< 0.001	0.000975029	< 0.001	0.000117793	< 0.001	6.16743e-05	Amino acid	Glutamate metabolism	56-86-0;	1611.9	246
44			glutamine	LC/MS pos	53	C00064	HMDB00641		1.02	1.01	1.01	0.97	0.98	0.95	0.511848	0.798508	0.614526	0.461658	0.857708	0.660119	0.365866	0.242142	0.442527	0.30852	0.0910994	0.0510903	Amino acid	Glutamate metabolism	56-85-9;	684	147.2
45			pyroglutamine*	LC/MS pos	32672				1.03	1.05	0.98	1.1	0.96	1.11	0.646564	0.812292	0.367487	0.362934	0.637904	0.611029	0.511386	0.304606	0.513641	0.334996	0.100722	0.0535479	Amino acid	Glutamate metabolism		764	129.2
50		Histidine metabolism	histidine	LC/MS neg	59	C00135	HMDB00177		0.99	1.02	0.97	1	0.96	0.98	0.567054	0.798508	0.434729	0.391905	0.190847	0.484172	0.910765	0.455947	0.16689	0.155125	0.470447	0.187741	Amino acid	Histidine metabolism	5934-29-2;	757	154.1
69		Lysine metabolism	lysine	LC/MS pos	1301	C00047	HMDB00182		1.06	1.08	0.98	0.91	0.99	0.94	0.126266	0.598381	0.126014	0.223143	0.688553	0.629564	0.129393	0.119891	0.9264	0.445955	0.216816	0.106569	Amino acid	Lysine metabolism	56-87-1;	603	147.2
83		Phenylalanine & tyrosine metabolism	phenylalanine	LC/MS pos	64	C00079	HMDB00159		1.07	0.98	1.08	0.96	1.08	1.04	0.489577	0.798508	0.847708	0.539458	0.385942	0.582248	0.744479	0.397966	0.512514	0.334996	0.568866	0.20872	Amino acid	Phenylalanine & tyrosine metabolism	63-91-2;	2056	166.1
99			tyrosine	LC/MS pos	1299	C00082	HMDB00158		1.04	1.05	0.99	0.96	0.94	0.97	0.439931	0.798508	0.358443	0.362701	0.909243	0.668089	0.22804	0.178317	0.317719	0.237915	0.48286	0.187741	Amino acid	Phenylalanine & tyrosine metabolism	60-18-4;	1516	182.1
127			phenylacetylglycine	LC/MS neg	33945	C05598	HMDB00821		1.01	1.02	0.99	1.02	1.02	1	0.798697	0.850897	0.461669	0.394664	0.574303	0.611029	0.582089	0.341837	0.285088	0.226038	0.897793	0.278426	Amino acid	Phenylalanine & tyrosine metabolism	500-98-1;	2377	192.1
145		Tryptophan metabolism	tryptophan	LC/MS pos	54	C00078	HMDB00929		1.05	1.05	1	0.92	1	0.99	0.229404	0.773836	0.297248	0.333675	0.969137	0.688038	0.31257	0.220893	0.967519	0.454918	0.762516	0.254664	Amino acid	Tryptophan metabolism	73-22-3;	2445	205.1
172		Valine, leucine and isoleucine metabolism	3-methyl-2-oxobutyrate	LC/MS neg	21047	C00141	HMDB00019		1.81	1.45	1.25	1.17	2.12	1.69	0.0236262	0.255922	0.190471	0.256178	0.349744	0.582003	0.102016	0.0989206	0.0126479	0.0176357	0.0748655	0.0443244	Amino acid	Valine, leucine and isoleucine metabolism	3715-29-5;	1489	115.1
173			3-methyl-2-oxovalerate	LC/MS neg	15676	C00671	HMDB03736		1.14	1.27	0.89	1.04	1.18	1.32	0.0191473	0.255922	< 0.001	0.0026297	0.0387712	0.257872	0.121483	0.11512	0.0102429	0.0156722	< 0.001	0.000810319	Amino acid	Valine, leucine and isoleucine metabolism	51829-07-3;	2106	129.2
180			isoleucine	LC/MS pos	1125	C00407	HMDB00172		1.02	1	1.01	0.95	1.02	0.94	0.869843	0.850897	0.911729	0.558091	0.929966	0.668089	0.412371	0.260514	0.846175	0.422422	0.547668	0.203813	Amino acid	Valine, leucine and isoleucine metabolism	73-32-5;	1614	132.1
181			leucine	LC/MS pos	60	C00123	HMDB00687		0.95	0.99	0.95	0.99	0.9	1	0.147299	0.606461	0.848649	0.539458	0.272429	0.541784	0.688028	0.38425	0.00678264	0.0109706	0.990304	0.299974	Amino acid	Valine, leucine and isoleucine metabolism	61-90-5;	1674	132.2
190			valine	LC/MS pos	1649	C00183	HMDB00883		0.98	1.04	0.94	0.99	0.96	1.17	0.568671	0.798508	0.460608	0.394664	0.278318	0.541784	0.978472	0.474393	0.634225	0.375016	0.0133344	0.0102166	Amino acid	Valine, leucine and isoleucine metabolism	72-18-4;	1040	118.1
193			4-methyl-2-oxopentanoate	LC/MS neg	22116	C00233	HMDB00695		1.11	1.15	0.96	1.21	1.33	1.39	0.256367	0.77756	0.0225253	0.0744566	0.502698	0.606714	0.0117202	0.0180991	0.0122634	0.0176357	< 0.001	0.000145165	Amino acid	Valine, leucine and isoleucine metabolism	816-66-0;	2200	129.2
213		Cysteine, methionine, SAM, taurine metabolism	cysteine	GC/MS	31453	C00097	HMDB00574		1.17	1.32	0.89	1.23	1.56	1.76	0.373285	0.798508	0.0580714	0.151212	0.356819	0.582003	0.264317	0.200378	0.0606238	0.0645107	0.00108529	0.00113088	Amino acid	Cysteine, methionine, SAM, taurine metabolism	52-90-4;56-89-3;	1560.1	218
219			methionine sulfoxide	LC/MS pos	18374	C02989	HMDB02005		0.84	1.08	0.78	1.14	0.85	1.33	0.0822785	0.508218	0.175787	0.256178	0.0248183	0.239253	0.442222	0.271156	0.262635	0.2124	0.068142	0.0412819	Amino acid	Cysteine, methionine, SAM, taurine metabolism	3226-65-1;	729	166.1
225			methionine	LC/MS pos	1302	C00073	HMDB00696		1.02	1.03	0.99	0.95	0.94	0.99	0.723748	0.843131	0.394829	0.362934	0.8287	0.660119	0.0699148	0.0711006	0.195097	0.1715	0.79055	0.257426	Amino acid	Cysteine, methionine, SAM, taurine metabolism	63-68-3;	1252	150.1
241		Urea cycle; arginine-, proline-, metabolism	arginine	LC/MS neg	1638	C00062	HMDB00517		0.99	1.02	0.97	1.02	0.99	1.02	0.653477	0.812292	0.296587	0.333675	0.161748	0.484172	0.182165	0.151909	0.710666	0.388334	0.266108	0.12379	Amino acid	Urea cycle; arginine-, proline-, metabolism	1119-34-2;	728	173.2
246			proline	LC/MS pos	1898	C00148	HMDB00162		0.99	1	0.99	1.09	1.08	1.09	0.840591	0.850897	0.994943	0.580368	0.791888	0.660119	0.0188751	0.0253873	0.203764	0.175308	0.0350148	0.0233884	Amino acid	Urea cycle; arginine-, proline-, metabolism	147-85-3;	796	116.1
267		Polyamine metabolism	putrescine	GC/MS	1408	C00134	HMDB01414		1.21	1.27	0.96	0.76	0.97	0.93	0.477045	0.798508	0.197483	0.256178	0.759597	0.660119	0.0138159	0.0205736	0.745404	0.401886	0.606686	0.215348	Amino acid	Polyamine metabolism	110-60-1;	1705.8	174
269			agmatine	GC/MS	15496	C00179	HMDB01432		0.95	0.83	1.14	1.38	1.2	1.45	0.839648	0.850897	0.575445	0.441991	0.715937	0.635349	0.469056	0.283442	0.658469	0.375016	0.359892	0.151215	Amino acid	Polyamine metabolism	2482-00-0;	1526	174
282		Glutathione metabolism	5-oxoproline	LC/MS neg	1494	C01879	HMDB00267		1	1.04	0.96	0.97	0.95	1.02	0.916843	0.873328	0.055804	0.151212	0.0640988	0.257872	0.287649	0.214172	0.0335718	0.0399271	0.0921769	0.0510903	Amino acid	Glutathione metabolism	98-79-3;	744	128.2
284			cysteine-glutathione disulfide	LC/MS pos	35159		HMDB00656		1.05	1.16	0.9	1.17	1.22	1.35	0.488555	0.798508	0.0677954	0.151212	0.198509	0.484172	0.0219681	0.028624	0.0135858	0.018312	0.00548447	0.00460879	Amino acid	Glutathione metabolism	13081-14-6;	821	427.1
301	Peptide	Dipeptide	glycylleucine	LC/MS pos	34398	C02155	HMDB00759		1.23	1.43	0.86	3.15	3.88	4.49	0.518313	0.798508	0.0027662	0.0171442	0.301316	0.568223	< 0.001	0.00041574	0.00242486	0.00445693	< 0.001	4.15234e-05	Peptide	Dipeptide	869-19-2;	2236	189.1
313			alanylleucine	LC/MS pos	37093				1.38	1.61	0.85	2.05	2.82	3.31	0.00795469	0.150791	< 0.001	0.0026297	0.111729	0.362822	< 0.001	0.000297065	< 0.001	0.00049243	< 0.001	6.70472e-05	Peptide	Dipeptide		2150	203
340			threonylphenylalanine	LC/MS pos	31530				0.98	1.15	0.85	2.06	2.02	2.38	0.866673	0.850897	0.507623	0.412606	0.43916	0.593501	0.0253023	0.0310291	< 0.001	0.0011156	0.00419051	0.00363881	Peptide	Dipeptide		2500	267.2
341			phenylalanylphenylalanine	LC/MS pos	38150				0.97	1.26	0.78	1.65	1.61	2.08	0.745003	0.843131	0.0189892	0.0672516	0.0709839	0.267724	0.00133611	0.00266932	0.0160901	0.020988	< 0.001	0.000168422	Peptide	Dipeptide	2577-40-4;	3317	313.2
345			valylglutamate	LC/MS pos	32454				1.22	1.35	0.91	2.03	2.48	2.73	0.0769771	0.508218	< 0.001	0.00544211	0.261056	0.541784	< 0.001	0.00041574	< 0.001	0.000958693	< 0.001	5.26217e-05	Peptide	Dipeptide	3062-07-5;	1346	247.1
356			valylleucine	LC/MS pos	39994				1.22	1.46	0.84	3.26	3.98	4.77	0.179651	0.648668	0.191557	0.256178	0.605127	0.611029	< 0.001	0.00155721	< 0.001	0.000391885	0.00156224	0.00156527	Peptide	Dipeptide		2503.3	231.2
359			arginylleucine	LC/MS pos	39995				1.01	1.17	0.86	10.33	10.48	12.13	0.647185	0.812292	0.00202901	0.0167671	< 0.001	0.0128953	< 0.001	4.48478e-06	< 0.001	7.38561e-07	< 0.001	7.98157e-08	Peptide	Dipeptide	1188-24-5;	1620	288.3
360			aspartylleucine	LC/MS pos	40068				1.24	1.27	0.97	1.71	2.12	2.18	0.151965	0.606461	0.0619337	0.151212	0.775443	0.660119	0.0046683	0.00811027	0.00179099	0.00344862	< 0.001	0.00048429	Peptide	Dipeptide	3062-14-4;	2310	247.2
361			histidylleucine	LC/MS pos	40061				1.3	1.54	0.85	1.58	2.07	2.44	< 0.001	0.000290605	< 0.001	0.00123804	0.0043433	0.13105	< 0.001	0.000137128	< 0.001	1.94787e-05	< 0.001	5.58195e-05	Peptide	Dipeptide	7763-65-7;	1482	269.2
362			isoleucylalanine	LC/MS pos	40046				1.06	1.11	0.95	2.01	2.12	2.23	0.541881	0.798508	0.334502	0.352879	0.523183	0.611029	0.00210685	0.00399299	< 0.001	0.000375012	< 0.001	0.000168422	Peptide	Dipeptide	24787-73-3;	1686	203.2
372			isoleucylvaline	LC/MS pos	40049				1.39	1.45	0.96	3.23	4.5	4.69	0.0207626	0.255922	0.00943083	0.04676	0.702608	0.632827	< 0.001	0.000701737	< 0.001	0.000287599	< 0.001	6.70472e-05	Peptide	Dipeptide	41017-96-3;	2202	231.2
373			leucylalanine	LC/MS pos	40010				1.17	1.55	0.76	2.46	2.88	3.81	0.244934	0.773836	0.00241143	0.0170805	0.027753	0.239253	< 0.001	0.00111324	< 0.001	0.000958693	< 0.001	4.15234e-05	Peptide	Dipeptide	7298-84-2;	1760	203.2
386			lysylleucine	LC/MS pos	40020				1	1.14	0.88	1.92	1.92	2.19	0.990968	0.890031	0.0528356	0.151212	0.0531937	0.257872	< 0.001	3.12063e-05	< 0.001	1.94787e-05	< 0.001	0.000155482	Peptide	Dipeptide	7369-79-1;	1546	260.2
388			phenylalanylserine	LC/MS pos	40016				0.85	1.35	0.63	2.3	1.95	3.11	0.172622	0.648668	0.105259	0.193295	0.0234772	0.239253	< 0.001	0.00111324	0.00156513	0.00333095	0.00103849	0.00112721	Peptide	Dipeptide	16053-39-7;	1808	253.1
389			serylleucine	LC/MS pos	40066				1.38	1.5	0.91	2.48	3.41	3.72	0.0782238	0.508218	0.00800225	0.0440853	0.452411	0.593501	< 0.001	0.00192099	< 0.001	0.00132384	< 0.001	6.70472e-05	Peptide	Dipeptide	6665-16-3;	2106	219.2
393			tyrosylalanine	LC/MS pos	40018				1.13	1.1	1.03	1.87	2.13	2.06	0.299582	0.798508	0.388044	0.362934	0.817899	0.660119	< 0.001	0.00155721	0.0010104	0.00226983	< 0.001	0.00092825	Peptide	Dipeptide	730-08-5;	1589.5	253.2
395			tyrosylleucine	LC/MS pos	40031				1.16	1.2	0.97	1.79	2.07	2.14	0.0950804	0.514962	0.0701438	0.151212	0.632669	0.611029	0.00113494	0.00262899	< 0.001	0.00019279	< 0.001	0.000253431	Peptide	Dipeptide	17355-10-1;	2656	295.2
396			valylisoleucine	LC/MS pos	40050				1.4	1.69	0.83	1.54	2.15	2.6	0.00505339	0.137243	< 0.001	0.00131189	0.0467912	0.257872	0.00104226	0.00255632	< 0.001	0.000958693	< 0.001	6.70472e-05	Peptide	Dipeptide	20556-14-3;	2365	231.2
402		gamma-glutamyl	gamma-glutamylvaline	LC/MS pos	32393		HMDB11172		0.97	0.88	1.1	1.15	0.98	1.02	0.645405	0.812292	0.0867244	0.17791	0.063608	0.257872	0.230939	0.178317	0.541886	0.342373	0.819428	0.260322	Peptide	gamma-glutamyl	2746-34-1;	2040	247.2
404			gamma-glutamylleucine	LC/MS pos	18369		HMDB11171		1.03	1.07	0.96	1.08	0.97	1.39	0.990015	0.890031	0.302839	0.333675	0.658556	0.620954	0.401563	0.260514	0.653824	0.375016	0.0795693	0.0460624	Peptide	gamma-glutamyl	2566-39-4;	2744	261.2
405			gamma-glutamylisoleucine*	LC/MS pos	34456		HMDB11170		1.15	1.37	0.84	0.82	0.91	1.27	0.243004	0.773836	0.0318602	0.0987308	0.216629	0.484172	0.00901784	0.0150401	0.294037	0.22865	0.265333	0.12379	Peptide	gamma-glutamyl		2644	261.2
410			gamma-glutamylglutamine	LC/MS pos	2730		HMDB11738		1.03	0.96	1.07	0.93	0.89	0.93	0.55284	0.798508	0.550747	0.433447	0.369358	0.582248	0.157154	0.139417	0.097029	0.100603	0.42028	0.173785	Peptide	gamma-glutamyl	10148-81-9;	806	276.1
472	Carbohydrate	Fructose, mannose, galactose, starch, and sucrose metabolism	fructose	GC/MS	31266	C00095	HMDB00660		1.06	1	1.06	1.02	1.07	1.04	0.589801	0.80878	0.968237	0.578399	0.613226	0.611029	0.806809	0.425825	0.598844	0.366895	0.637698	0.221497	Carbohydrate	Fructose, mannose, galactose, starch, and sucrose metabolism	57-48-7;	1762.7	204
521		Glycolysis, gluconeogenesis, pyruvate metabolism	glucose	GC/MS	31263	C00293	HMDB00122		0.92	0.84	1.1	1.33	1.05	1.08	0.422723	0.798508	0.192821	0.256178	0.547105	0.611029	0.162178	0.140877	0.812909	0.416894	0.753195	0.254664	Carbohydrate	Glycolysis, gluconeogenesis, pyruvate metabolism	50-99-7;	1780.9	217
532			1,3-dihydroxyacetone	GC/MS	35963	C00184	HMDB01882		1.32	0.71	1.85	1.31	0.86	0.61	0.322078	0.798508	0.184644	0.256178	0.0433264	0.257872	0.305673	0.219744	0.328588	0.24158	0.25042	0.120806	Carbohydrate	Glycolysis, gluconeogenesis, pyruvate metabolism	62147-49-3;	1263	103
535			pyruvate	GC/MS	599	C00022	HMDB00243		0.78	0.69	1.13	0.33	0.25	0.24	0.0360208	0.34141	0.0122738	0.0553236	0.263586	0.541784	< 0.001	0.000246848	< 0.001	1.94787e-05	< 0.001	6.16743e-05	Carbohydrate	Glycolysis, gluconeogenesis, pyruvate metabolism	127-17-3;	1130.6	217
536			lactate	GC/MS	527	C00186	HMDB00190		1.02	1.19	0.86	4.14	4.05	4.69	0.727724	0.843131	0.0156951	0.0648495	0.00921366	0.185335	< 0.001	0.000975029	< 0.001	0.00049243	< 0.001	0.000272076	Carbohydrate	Glycolysis, gluconeogenesis, pyruvate metabolism	79-33-4;	1102.8	116.9
579	Energy	Krebs cycle	citrate	GC/MS	1564	C00158	HMDB00094		1.14	1.09	1.05	1.9	2.46	2.09	0.420229	0.798508	0.344063	0.355403	0.832198	0.660119	0.0165147	0.0237444	0.0375233	0.0433516	0.00401758	0.00360895	Energy	Krebs cycle	77-92-9;	1763.4	273.1
598			malate	GC/MS	1303	C00149	HMDB00156		0.93	1.15	0.8	1.38	1.28	1.59	0.374344	0.798508	0.0691434	0.151212	0.0522356	0.257872	0.00134441	0.00266932	0.046179	0.0518697	< 0.001	0.00105455	Energy	Krebs cycle	6915-15-7;	1502	233
602		Oxidative phosphorylation	phosphate	GC/MS	11438	C00009	HMDB01429		1.07	1.12	0.96	1.33	1.3	1.36	0.406943	0.798508	0.0897051	0.17791	0.490485	0.604055	0.0104098	0.0166938	0.0104646	0.0156722	0.00671771	0.00546871	Energy	Oxidative phosphorylation	7664-38-2 ;	1307.7	298.9
618	Lipid	Medium chain fatty acid	caproate (6:0)	LC/MS neg	32489	C01585	HMDB00535		1.29	1.54	0.83	1.14	1.31	1.19	0.44321	0.798508	0.201503	0.256178	0.575359	0.611029	0.699038	0.38425	0.500059	0.334996	0.71698	0.245758	Lipid	Medium chain fatty acid	142-62-1;	2766	115.2
881		Glycerolipid metabolism	choline	LC/MS pos	15506				1.04	0.98	1.07	0.93	0.98	0.86	0.280834	0.798508	0.497467	0.41109	0.188851	0.484172	0.134862	0.122242	0.683457	0.38125	0.0115462	0.00911465	Lipid	Glycerolipid metabolism	67-48-1;	674	104.2
882			glycerol 3-phosphate (G3P)	GC/MS	15365	C00093	HMDB00126		0.97	1.09	0.89	2.5	2.22	2.84	0.98128	0.890031	0.883174	0.554298	0.861854	0.660119	0.0911154	0.0904546	0.218754	0.184284	0.0544921	0.0337985	Lipid	Glycerolipid metabolism	29849-82-9;	1719.7	357.1
890		Inositol metabolism	myo-inositol	GC/MS	19934	C00137	HMDB00211		1.01	1.01	1	1.03	1.02	1.05	0.73013	0.843131	0.707761	0.494256	0.92421	0.668089	0.668654	0.381914	0.181022	0.162664	0.497706	0.190668	Lipid	Inositol metabolism	87-89-8;	1924.9	217
915		Lysolipid	1-oleoylglycerophosphoethanolamine	LC/MS neg	35628		HMDB11506		0.68	1.03	0.66	2.39	1.63	2.47	0.320189	0.798508	0.827319	0.539458	0.179659	0.484172	0.037943	0.0418397	0.0288586	0.0353617	0.0178541	0.0129196	Lipid	Lysolipid		5928	478.3
1098	Nucleotide	Purine metabolism, (hypo)xanthine/inosine containing	hypoxanthine	LC/MS neg	3127	C00262	HMDB00157		1.06	1	1.06	0.87	0.93	0.92	0.427589	0.798508	0.990916	0.580368	0.473247	0.594968	0.0271182	0.0323058	0.314795	0.237915	0.140436	0.0717335	Nucleotide	Purine metabolism, (hypo)xanthine/inosine containing	68-94-0;	1313	135.1
1099			inosine	LC/MS neg	1123				0.99	1.08	0.91	1.39	1.38	1.51	0.799332	0.850897	0.157779	0.252355	0.20885	0.484172	< 0.001	0.000701737	0.00415631	0.00730721	< 0.001	0.000836711	Nucleotide	Purine metabolism, (hypo)xanthine/inosine containing	58-63-9;	1630	267.2
1153		Pyrimidine metabolism, cytidine containing	cytidine	LC/MS pos	514	C00475	HMDB00089		1.1	1.29	0.85	1.52	1.66	1.96	0.644432	0.812292	0.139289	0.238145	0.328262	0.582003	0.0303589	0.0351618	0.0226134	0.0285751	0.0035343	0.00328821	Nucleotide	Pyrimidine metabolism, cytidine containing	65-46-3;	1065	244
1158			cytidine-3'-monophosphate (3'-CMP)	LC/MS pos	2959	C05822			1.12	1.02	1.1	1.68	1.88	1.71	0.331346	0.798508	0.896411	0.555573	0.445015	0.593501	0.00119916	0.00263156	0.00171778	0.00344862	0.0030958	0.00298692	Nucleotide	Pyrimidine metabolism, cytidine containing	84-52-6;	1181	323.9
1173		Pyrimidine metabolism, thymine containing	thymidine	LC/MS pos	2183	C00214	HMDB00273		1.35	1.13	1.2	0.73	1.02	0.87	0.00543	0.137243	0.18087	0.256178	0.0598289	0.257872	0.0433134	0.0463069	0.834596	0.42185	0.437442	0.178055	Nucleotide	Pyrimidine metabolism, thymine containing	50-89-5;	1976	242.9
1175			thymidine 5'-monophosphate	LC/MS neg	12023	C00364	HMDB01227		0.76	0.67	1.14	1.58	0.94	0.7	0.13778	0.606461	0.0946565	0.18051	0.44079	0.593501	0.0185334	0.0253873	0.812312	0.416894	0.0964519	0.052346	Nucleotide	Pyrimidine metabolism, thymine containing	33430-62-5;	924	321.1
1180		Pyrimidine metabolism, uracil containing	uridine	LC/MS neg	606	C00299	HMDB00296		1.11	1.13	0.98	1.43	1.59	1.62	0.340871	0.798508	0.287147	0.333675	0.782623	0.660119	0.0381315	0.0418397	< 0.001	0.000958693	< 0.001	0.000596966	Nucleotide	Pyrimidine metabolism, uracil containing	58-96-8;	1467	243.1
1207	Cofactors and vitamins	Folate metabolism	folate	LC/MS pos	1826	C00504	HMDB00121		0.99	1.05	0.94	0.99	0.99	1.05	0.737509	0.843131	0.14665	0.242373	0.0124248	0.187446	0.817632	0.426143	0.81448	0.416894	0.297723	0.136067	Cofactors and vitamins	Folate metabolism	59-30-3;	2606	442
1221		Nicotinate and nicotinamide metabolism	nicotinamide	LC/MS pos	594	C00153	HMDB01406		1.05	1.02	1.03	0.91	1.02	1.02	0.12537	0.598381	0.386106	0.362934	0.356846	0.582003	0.0629019	0.065568	0.650023	0.375016	0.31055	0.137118	Cofactors and vitamins	Nicotinate and nicotinamide metabolism	98-92-0;	1267	123.1
1243		Pantothenate and CoA metabolism	pantothenate	LC/MS pos	1508	C00864	HMDB00210		0.99	0.99	1	1.01	0.96	0.94	0.811956	0.850897	0.702124	0.494256	0.912652	0.668089	0.429056	0.267009	0.108439	0.106948	0.051876	0.0329607	Cofactors and vitamins	Pantothenate and CoA metabolism	137-08-6;	2218	220.1
1260		Riboflavin metabolism	riboflavin (Vitamin B2)	LC/MS pos	1827	C00255	HMDB00244		1	0.96	1.04	1.04	0.96	0.94	0.921415	0.873328	0.395273	0.362934	0.597032	0.611029	0.201235	0.164521	0.583116	0.362755	0.208391	0.104397	Cofactors and vitamins	Riboflavin metabolism	83-88-5;	3111	377.2
1262		Thiamine metabolism	thiamin (Vitamin B1)	LC/MS pos	5341				0.97	1.02	0.95	0.97	0.87	0.98	0.432774	0.798508	0.662902	0.490568	0.216304	0.484172	0.73092	0.395792	0.100124	0.101216	0.806211	0.259285	Cofactors and vitamins	Thiamine metabolism	59-43-8;	740	265.1
1278		Vitamin B12 metabolism	cobalamine (Vitamin B12)	LC/MS pos	2184	C00541	HMDB00607		1.06	0.97	1.1	0.93	0.93	0.95	0.565358	0.798508	0.697992	0.494256	0.450104	0.593501	0.230763	0.178317	0.34011	0.245586	0.611727	0.215348	Cofactors and vitamins	Vitamin B12 metabolism	68-19-9;78091-12-0;	2643	678.5
1284		Vitamin B6 metabolism	pyridoxine (Vitamin B6)	LC/MS pos	608	C00314	HMDB02075		1	0.98	1.02	0.99	1	1	0.961247	0.890031	0.445887	0.394664	0.463232	0.594767	0.700389	0.38425	0.957274	0.454918	0.957019	0.293302	Cofactors and vitamins	Vitamin B6 metabolism	58-56-0;	1386	170.1
1341	Xenobiotics	Chemical	HEPES	LC/MS neg	21248				0.98	0.99	0.99	1	0.98	0.99	0.441251	0.798508	0.695151	0.494256	0.622442	0.611029	0.929492	0.455947	0.258706	0.2124	0.305502	0.137118	Xenobiotics	Chemical	7365-45-9;	1033	237.2
1376			phenol red	LC/MS neg	36817	C12600			0.97	1.01	0.97	1	0.95	1.02	0.0871328	0.508218	0.744678	0.509693	0.0777816	0.276105	0.925346	0.455947	0.00565202	0.00952279	0.330324	0.141967	Xenobiotics	Chemical	143-74-8;	3650	353.1
1384			maltol	GC/MS	38299	C11918			0.97	0.96	1.01	0.92	0.94	1.08	0.681743	0.833759	0.579432	0.441991	0.904435	0.668089	0.336927	0.229235	0.688274	0.38125	0.593469	0.214723	Xenobiotics	Chemical	118-71-8;	1326	183
1462		Drug	penicillin G	LC/MS pos	37468	C05551			0.98	1.05	0.94	1	0.95	0.99	0.597319	0.80878	0.261154	0.315818	0.114236	0.362822	0.903148	0.455947	0.537107	0.342373	0.890339	0.278426	Xenobiotics	Drug	69-57-8;	3314	335.2
1483			streptomycin	LC/MS pos	39872				1.02	1	1.02	0.93	0.99	0.91	0.567169	0.798508	0.95794	0.578399	0.601702	0.611029	0.177684	0.151196	0.865404	0.426753	0.0380703	0.0247936	Xenobiotics	Drug	3810-74-0;	543.3	300.8
1499		Food component/Plant	5-ketogluconate	GC/MS	15687	C01062	HMDB11731		0.98	0.92	1.07	0.95	1.03	0.79	0.854998	0.850897	0.831958	0.539458	0.554092	0.611029	0.658245	0.381191	0.793465	0.416894	0.481943	0.187741	Xenobiotics	Food component/Plant	91446-96-7;	1841.1	333.1
