# Supplementary material for: Metabolic determinants of the immune modulatory function of neural stem cells
Source: J Neuroinflammation. 2016 Sep 2;13(1):232. doi: 10.1186/s12974-016-0667-7 (PMC5009670; doi:10.1186/s12974-016-0667-7)
Supplement: Additional file 4: Table S2. — Metabolic pathways analysis of Th1 NSCs. This table is representative of the most significant pathways for Th1 NSCs compared to basal NSCs matched according to p values from pathway enrichment analysis and pathway impact values reported in Fig. 4. [file 12974_2016_667_MOESM4_ESM.xlsx]

## Sheet: Sheet1
Metabolic Pathways	Total	Expected	Hits	Raw p	Log(p)	Holm adjust	FDR	Impact
Arginine and proline metabolism	44	1.15	7	8.74e-05	9.34	0.00717	0.00717	0.15
Aminoacyl-tRNA biosynthesis	69	1.8	8	0.000261	8.25	0.0212	0.0107	0
Phenylalanine metabolism	11	0.29	3	0.0023431	6.06	0.187	0.064	0.41
Phenylalanine, tyrosine and tryptophan biosynthesis	4	0.1	2	0.0038529	5.56	0.304	0.064	1
Glutathione metabolism	26	0.68	4	0.0039	5.55	0.304	0.064	0.03
